# Supplementary material for: Performance of [18F]FDG PET/CT in Diagnosing Cyst Infections in Patients with Autosomal Dominant Polycystic Kidney Disease: A Systematic Review and a Bivariate Meta-Analysis
Source: Diagnostics (Basel). 2024 Jul 25;14(15):1603. doi: 10.3390/diagnostics14151603 (PMC11312050; doi:10.3390/diagnostics14151603)
Supplement: Supplementary file 1 [file diagnostics-14-01603-s001.zip]

Archive with 2 entries (2 files):
- File S1 - list of retrieved records.pdf
- File S2 - PRISMA 2020 checklist.pdf
